# Supplementary material for: The relationship between numerosity perception and mathematics ability in adults: the moderating role of dots number
Source: PeerJ. 2021 Dec 21;9:e12660. doi: 10.7717/peerj.12660 (PMC8706323; doi:10.7717/peerj.12660)
Supplement: Supplemental Information 1 — 61 subjects’ data of all variables. [file peerj-09-12660-s001.xlsx]

## Sheet: Sheet1
ID	Wsmall	Wlarge	AT accuracy	Subjective mathematics ability evaluation	Mathematics course score	Mathematics ability	Visual-spatial memory	Inhibition ability	Set-switching ability (s)
3	0.19	0.23	0.94	6	80	0.14	7	0.86	1.17
4	0.2	0.11	0.91	8	70	0.23	13	0.96	1.28
5	0.24	0.16	0.93	7	75	0.18	4	0.88	5.19
6	0.18	0.21	0.75	3	50	-1.97	8	0.94	1.56
7	0.21	0.24	0.85	4	80	-0.67	6	0.9	3.01
8	0.49	0.29	0.87	7	80	0.03	12	0.76	1.88
9	0.2	0.25	0.91	7	85	0.33	7	0.96	1.62
10	0.12	0.12	0.9	7	92	0.41	6	0.84	1.82
11	0.27	0.22	0.84	6	93	-0.04	2	0.92	1.74
12	0.29	0.24	0.94	5	80	-0.07	7	0.82	1.2
13	0.34	0.21	0.97	7	81	0.5	10	0.7	1.05
14	0.29	0.19	0.96	10	91	1.29	16	0.8	2.06
15	0.18	0.15	0.93	7	90	0.5	11	0.94	1.72
16	0.37	0.28	0.9	8	76	0.29	4	0.7	1.87
17	0.36	0.89	0.94	6	96	0.48	16	0.84	1.48
18	0.28	0.35	0.9	6	81	-0.03	4	0.92	0.07
19	0.39	0.38	0.85	5	105	0.06	5	0.96	1.47
20	0.51	0.73	0.96	6	80	0.2	6	0.68	1.38
21	0.29	0.42	0.96	6	89	0.39	4	0.86	1.32
22	0.81	0.4	0.96	4	63	-0.58	13	0.76	2.82
23	0.53	0.44	0.59	2	70	-2.47	8	0.84	1.77
24	0.47	0.38	1	5	100	0.6	12	0.8	1.69
25	0.28	0.18	0.94	5	105	0.45	11	0.84	3.4
26	0.23	0.17	0.99	2	69	-0.75	7	0.9	0.52
27	0.23	0.21	0.93	7	87	0.43	11	0.88	2.23
28	0.3	0.47	0.93	4	60	-0.77	7	0.74	0.61
29	0.28	0.4	0.88	5	81	-0.31	7	0.86	1.21
30	0.29	0.18	0.94	5	90	0.14	16	0.86	1.11
31	0.39	0.35	0.81	7	78	-0.27	11	0.92	2.57
32	0.29	0.23	0.93	7	101	0.73	11	0.64	1.23
33	0.29	0.33	0.94	7	90	0.56	8	0.8	5.35
34	0.29	0.19	0.87	7	84	0.11	8	0.86	0.92
35	0.42	0.45	0.66	5	98	-0.92	11	0.82	1.75
36	0.34	0.39	0.99	6	60	-0.09	8	0.76	2.03
37	0.26	0.27	0.97	8	90	0.9	16	0.84	2.9
38	0.29	0.25	1	5	101	0.63	6	0.9	1.24
39	0.29	0.28	0.87	5	108	0.19	9	0.74	1.63
40	0.53	0.57	0.84	6	90	-0.1	11	0.84	1.27
41	0.28	0.24	0.99	6	86	0.46	9	0.94	0.62
42	0.98	0.55	0.87	6	48	-0.86	7	0.8	1.05
43	0.31	0.44	0.93	5	95	0.18	9	0.88	1.52
44	0.25	0.25	0.88	5	57	-0.82	5	0.92	1.87
45	0.52	0.58	0.85	3	56	-1.39	5	0.9	0.95
46	0.23	0.25	0.99	8	103	1.24	11	0.88	1.97
47	0.28	0.59	0.99	6	94	0.63	7	0.72	2.11
48	0.39	0.33	0.85	6	117	0.53	6	0.88	2.49
49	0.23	0.39	0.94	8	100	0.99	3	0.84	1.44
50	0.33	0.33	0.94	7	76	0.27	6	0.8	1.32
51	0.36	0.39	0.91	4	72	-0.58	10	0.82	1.11
52	0.19	0.12	0.94	6	93	0.41	6	0.96	1.44
53	0.53	0.47	0.85	3	56	-1.39	6	0.7	1.63
54	0.37	0.27	0.94	5	76	-0.16	8	0.8	1.53
55	0.26	0.24	0.96	6	80	0.2	14	0.86	1.17
56	0.63	0.71	0.76	7	95	-0.11	7	0.88	1.77
57	0.39	0.46	0.96	5	90	0.2	6	0.78	1.37
58	0.35	0.34	0.96	5	80	-0.01	11	0.94	3.44
59	0.35	0.3	0.88	3	80	-0.76	6	0.84	1.37
60	0.3	0.86	0.99	6	108	0.92	11	0.8	1.51
61	0.3	0.26	0.84	4	92	-0.49	7	0.88	1.54
62	0.33	0.21	0.93	6	49	-0.58	9	0.86	3.25
63	0.28	0.22	0.93	5	105	0.39	6	0.9	1.12
